# Supplementary material for: Dose-Dependent PFESA-BP2 Exposure Increases Risk of Liver Toxicity and Hepatocellular Carcinoma
Source: Curr Issues Mol Biol. 2025 Feb 5;47(2):98. doi: 10.3390/cimb47020098 (PMC11854358; doi:10.3390/cimb47020098)
Supplement: Supplementary file 1 [file cimb-47-00098-s001.zip]

Archive with 1 entries (1 files):
- cimb-3463650-supplementary.pdf
